# Supplementary material for: The Prognostic Role of Human Papillomavirus and p16 Status in Penile Squamous Cell Carcinoma—A Systematic Review
Source: Cancers (Basel). 2023 Jul 21;15(14):3713. doi: 10.3390/cancers15143713 (PMC10378259; doi:10.3390/cancers15143713)
Supplement: Supplementary file 1 [file cancers-15-03713-s001.zip]

Archive with 2 entries (2 files):
- SR_Supplemental Table S1.pdf
- SR_Supplemental Table S2.pdf
